# Supplementary material for: Phytochemical Analysis and Genotoxicological Evaluation of Prickly Pear Peel Extracts
Source: Plants (Basel). 2023 Apr 3;12(7):1537. doi: 10.3390/plants12071537 (PMC10097089; doi:10.3390/plants12071537)
Supplement: Supplementary file 1 [file plants-12-01537-s001.zip]

Archive with 1 entries (1 files):
- plants-2294420-supplementary.pdf
